# Supplementary material for: Development of Electronic Nose as a Complementary Screening Tool for Breath Testing in Colorectal Cancer
Source: Biosensors (Basel). 2025 Feb 1;15(2):82. doi: 10.3390/bios15020082 (PMC11852643; doi:10.3390/bios15020082)
Supplement: Supplementary file 1 [file biosensors-15-00082-s001.zip]

Archive with 1 entries (1 files):
- biosensors-3403924-supplementary.pdf
